# Supplementary material for: Synergistic Activation of RD29A Via Integration of Salinity Stress and Abscisic Acid in Arabidopsis thaliana
Source: Plant Cell Physiol. 2016 Aug 6;57(10):2147–60. doi: 10.1093/pcp/pcw132 (PMC5434669; doi:10.1093/pcp/pcw132)
Supplement: Supplementary Data [file pcw132_Supplementary_Data.zip]

Archive with 1 entries (1 files):
- pcp-2016-e-00320-File008.pdf
